# Supplementary material for: NLRC5 promotes tumorigenesis by regulating the PI3K/AKT signaling pathway in cervical cancer
Source: Sci Rep. 2024 Jul 4;14:15353. doi: 10.1038/s41598-024-66153-3 (PMC11222428; doi:10.1038/s41598-024-66153-3)
Supplement: Supplementary file 1 — Supplementary Figures. [file 41598_2024_66153_MOESM1_ESM.xlsx]

## Sheet: Figure 1
Figure 1. Immunoreactivity in cervical cancer and para-cancerous tissues.
(g)	Box plot of NLRC5 expression in cervical cancer (blue) and para-cancerous tissues (red)								(h)	Box plot of Beclin 1 expression in cervical cancer (blue) and para-cancerous tissues (red)								(i)	Box plot of LC3 expression in cervical cancer (blue) and para-cancerous tissues (red)
	Normal	Cancer								Normal	Cancer								Normal	Cancer
	54.494	19.451								28.755	5.794								136.681	12.247
	61.29	21.797								21.626	83.013								23.097	127.615
	49.867	22.944								78.4	50.035								87.553	77.694
	61.071	12.294								97.293	143.631								93.176	112.879
	80.818	49.976								31.513	109.208								115.319	109.163
	125.942	46.426								99.838	10.513								96.781	103.204
	49.624	13.359								123.946	21.354								118.336	12.424
	86.738	14.765								106.291	111.397								98.562	139.758
	72.078	41.299								11.726	8.685								16.982	23.316
	72.158	36.082								94.368	22.822								71.669	23.13
	94.727	41.462								87.739	93.526								116.925	134.418
	89.15	50.609								107.19	137.986								116.421	142.173
	112.037	73.439								68.399	134.264								125.625	143.122
	156.904	100.191								152.999	106.131								180.038	81.548
	80.624	100.837								78.023	95.197								108.597	124.118
	101.869	62.584								86.081	94.685								93.647	109.293
	51.974	41.508								16.65	6.739								21.157	19.945
	59.915	59.505								76.126	72.134								102.768	40.984
	72.914	39.452								101.144	75.846								135.682	109.144
	121.237	88.968								99.469	97.871								126.657	124.968
	72.91	48.524								105.915	80.985								112.396	78.177
	136.443	43.295								107.853	36.424								119.797	74.846
	70.114	41.987								103.898	85.661								89.254	96.853
	96.282	97.56								72.379	70.939								114.875	121.579
	90.161	44.553								106.584	18.962								27.517	61.836
	72.814	27.729								93.434	108.216								100.503	5.491
	71.189	53.66								98.502	74.057								114.38	131.923
	70.427	24.747								104.664	74.133								118.18	94.435
	87.119	110.982								106.369	120.71								120.766	135.428
	117.972	89.833								68.745	57.246								100.906	88.938
	109.374	75.574								110.786	118.41								134.625	114.374
	66.523	47.224								118.011	129.95								125.476	48.748
	70.07	52.514								105.792	142.403								143.527	14.977
	86.911	43.808								129.966	106.708								180.244	148.251

## Sheet: Figure 2
Figure 2. Kaplan-Meier survival curves of cervical cancer patients.
(a)	NLRC5					(b)	Beclin 1					(c)	LC3
	case number	Times (months)	Low expression	High expression			case number	Times (months)	Low expression	High expression			case number	Times (months)	Low expression	High expression
	1	19	1				1	19	1				1	19	1
	2	20	1				2	20	1				2	20	1
	3	24	1				3	27	1				3	24	1
	4	24	1				4	28	1				4	27	1
	5	24	0				5	29	1				5	28	1
	6	27	1				6	30	0				6	30	0
	7	27	0				7	32	0				7	32	0
	8	28	1				8	36	1				8	35	1
	9	28	0				9	36	0				9	36	0
	10	29	1				10	36	0				10	38	1
	11	30	0				11	39	1				11	39	1
	12	30	0				12	42	1				12	39	0
	13	32	0				13	46	1				13	42	1
	14	32	0				14	46	1				14	42	0
	15	33	0				15	46	0				15	43	0
	16	33	0				16	48	1				16	46	1
	17	35	1				17	49	0				17	46	0
	18	36	1				18	60	1				18	48	1
	19	36	0				19	64	0				19	49	0
	20	36	0				20	65	1				20	53	0
	21	36	0				21	66	0				21	53	0
	22	38	1				22	66	0				22	57	0
	23	39	1				23	67	1				23	60	1
	24	39	0				24	67	0				24	64	0
	25	40	0				25	67	0				25	65	1
	26	41	0				26	67	0				26	66	0
	27	42	1				27	67	0				27	66	0
	28	42	0				28	68	0				28	67	1
	29	42	0				29	68	0				29	67	0
	30	43	0				30	68	0				30	68	0
	31	45	0				31	68	0				31	69	0
	32	46	1				32	69	0				32	70	0
	33	46	1				33	69	0				33	70	0
	34	46	0				34	69	0				34	70	0
	35	48	1				35	70	0				35	72	0
	36	49	0				36	71	0				36	72	0
	37	53	0				37	72	0				37	73	1
	38	53	0				38	73	1				38	74	0
	39	57	0				39	73	0				39	74	0
	40	64	0				40	74	0				40	74	0
	41	65	1				41	74	0				41	75	0
	42	66	0				42	74	0				42	76	1
	43	66	0				43	75	0				43	76	0
	44	66	0				44	75	0				44	76	0
	45	67	0				45	76	1				45	77	1
	46	67	0				46	76	0				46	77	1
	47	67	0				47	76	0				47	77	0
	48	68	0				48	77	1				48	77	0
	49	69	0				49	77	1				49	78	0
	50	70	0				50	77	0				50	78	0
	51	70	0				51	77	0				51	78	0
	52	70	0				52	78	0				52	79	0
	53	71	0				53	78	0				53	80	0
	54	72	0				54	80	0				54	80	0
	55	74	0				55	80	0				55	81	1
	56	74	0				56	81	1				56	81	0
	57	74	0				57	81	0				57	82	0
	58	78	0				58	84	0				58	84	0
	59	80	0				59	86	0				59	86	0
	60	80	0				60	87	0				60	87	0
	61	38		1			61	24		1			61	24		1
	62	42		1			62	24		1			62	24		0
	63	42		1			63	24		0			63	27		0
	64	43		1			64	27		0			64	28		0
	65	52		1			65	28		0			65	29		1
	66	53		1			66	30		0			66	30		0
	67	54		0			67	32		0			67	32		0
	68	59		1			68	33		0			68	33		0
	69	60		1			69	33		0			69	33		0
	70	64		0			70	35		1			70	36		1
	71	66		0			71	36		0			71	36		0
	72	67		1			72	38		1			72	36		0
	73	67		0			73	38		1			73	38		1
	74	68		0			74	39		0			74	40		0
	75	68		0			75	40		0			75	41		0
	76	68		0			76	41		0			76	42		1
	77	68		0			77	42		1			77	42		1
	78	68		0			78	42		1			78	42		0
	79	68		0			79	42		0			79	43		1
	80	69		1			80	42		0			80	45		0
	81	69		0			81	43		1			81	46		1
	82	69		0			82	43		0			82	52		1
	83	71		0			83	45		0			83	53		1
	84	71		0			84	52		1			84	54		0
	85	71		0			85	53		1			85	59		1
	86	72		0			86	53		0			86	64		0
	87	73		1			87	53		0			87	66		0
	88	73		0			88	54		0			88	66		0
	89	75		1			89	57		0			89	67		0
	90	75		0			90	59		1			90	67		0
	91	75		0			91	64		0			91	67		0
	92	76		1			92	66		0			92	68		0
	93	76		1			93	66		0			93	68		0
	94	76		0			94	68		0			94	68		0
	95	76		0			95	68		0			95	68		0
	96	76		0			96	68		0			96	68		0
	97	77		1			97	69		1			97	68		0
	98	77		1			98	70		0			98	69		1
	99	77		0			99	70		0			99	69		0
	100	77		0			100	71		0			100	69		0
	101	77		0			101	71		0			101	71		0
	102	78		0			102	71		0			102	71		0
	103	78		0			103	72		0			103	71		0
	104	79		0			104	75		1			104	71		0
	105	80		0			105	76		1			105	73		0
	106	80		0			106	76		0			106	75		1
	107	81		1			107	77		0			107	75		0
	108	81		0			108	78		0			108	76		1
	109	81		0			109	79		0			109	76		0
	110	82		0			110	80		0			110	77		0
	111	82		0			111	80		0			111	80		0
	112	84		0			112	81		0			112	80		0
	113	84		0			113	82		0			113	81		0
	114	84		0			114	82		0			114	82		0
	115	85		0			115	84		0			115	84		0
	116	85		0			116	84		0			116	84		0
	117	86		0			117	85		0			117	85		0
	118	86		0			118	85		0			118	85		0
	119	87		0			119	86		0			119	86		0
(d)	Age					(e)	lymph node status					(f)	Histological type
	case number	Time(months)	Age<45	Age>45			case number	Times (months)	No-metastasis	Metastasis			case number	Times (months)	1	2
	1	86	0				1	70	0				1	20	1
	2	86	0				2	77	0				2	24	1
	3	84	0				3	71	0				3	24	1
	4	81	0				4	76	0				4	24	0
	5	80	0				5	68	0				5	27	1
	6	76	0				6	80	0				6	27	0
	7	74	0				7	66	0				7	28	1
	8	74	0				8	84	0				8	28	0
	9	72	0				9	84	0				9	29	1
	10	70	0				10	56	1				10	30	0
	11	83	0				11	68	0				11	30	0
	12	64	1				12	86	0				12	32	0
	13	80	0				13	86	0				13	32	0
	14	79	0				14	84	0				14	33	0
	15	77	0				15	81	0				15	33	0
	16	73	0				16	76	0				16	35	1
	17	73	0				17	74	0				17	36	1
	18	73	0				18	74	0				18	36	0
	19	71	0				19	72	0				19	36	0
	20	70	0				20	73	0				20	36	0
	21	67	0				21	73	0				21	38	1
	22	67	0				22	67	0				22	38	1
	23	67	0				23	80	0				23	39	1
	24	66	0				24	52	1				24	39	0
	25	82	0				25	77	0				25	40	0
	26	80	0				26	46	1				26	41	0
	27	52	1				27	67	0				27	42	1
	28	77	0				28	66	0				28	42	1
	29	77	0				29	71	0				29	42	1
	30	76	0				30	68	0				30	42	0
	31	76	0				31	83	0				31	43	1
	32	73	0				32	19	1				32	43	0
	33	46	1				33	27	1				33	45	0
	34	68	0				34	78	0				34	46	1
	35	21	1				35	36	1				35	46	1
	36	67	0				36	35	1				36	46	0
	37	67	0				37	39	1				37	48	1
	38	66	0				38	16	1				38	49	0
	39	66	0				39	45	1				39	52	1
	40	86	0				40	53	1				40	53	1
	41	85	0				41	36	1				41	53	0
	42	85	0				42	84	0				42	53	0
	43	84	0				43	81	0				43	54	0
	44	84	0				44	42	1				44	57	0
	45	82	0				45	78	0				45	59	1
	46	81	0				46	76	0				46	60	1
	47	80	0				47	76	0				47	64	0
	48	79	0				48	27	1				48	64	0
	49	74	0				49	30	1				49	65	1
	50	72	0				50	72	0				50	66	0
	51	71	0				51	42	1				51	66	0
	52	25	1				52	71	0				52	66	0
	53	69	0				53	69	0				53	67	1
	54	68	0				54	29	1				54	67	0
	55	68	0				55	68	0				55	67	0
	56	68	0				56	68	0				56	67	0
	57	68	0				57	80	0				57	68	0
	58	67	0				58	83	0				58	68	0
	59	83		0			59	80	0				59	68	0
	60	42		1			60	79	0				60	68	0
	61	48		1			61	73	0				61	68	0
	62	80		0			62	70	0				62	68	0
	63	19		1			63	67	0				63	68	0
	64	20		1			64	66	0				64	69	0
	65	65		0			65	77	0				65	69	0
	66	28		1			66	73	0				66	69	0
	67	84		0			67	68	0				67	70	0
	68	27		1			68	67	0				68	70	0
	69	78		0			69	66	0				69	71	0
	70	36		1			70	86	0				70	71	0
	71	24		1			71	85	0				71	71	0
	72	72		0			72	85	0				72	71	0
	73	8		1			73	84	0				73	72	0
	74	35		1			74	84	0				74	72	0
	75	39		1			75	82	0				75	73	1
	76	69		0			76	81	0				76	73	0
	77	16		1			77	80	0				77	74	0
	78	66		0			78	79	0				78	74	0
	79	82		0			79	72	0				79	74	0
	80	79		0			80	69	0				80	75	1
	81	45		1			81	68	0				81	75	0
	82	53		1			82	68	0				82	75	0
	83	43		1			83	84	0				83	76	1
	84	36		1			84	72	0				84	76	1
	85	84		0			85	69	0				85	76	0
	86	84		0			86	82	0				86	76	0
	87	84		0			87	79	0				87	76	0
	88	56		1			88	82	0				88	77	1
	89	82		0			89	80	0				89	77	1
	90	81		0			90	80	0				90	77	0
	91	42		1			91	77	0				91	77	0
	92	80		0			92	75	0				92	77	0
	93	80		0			93	75	0				93	78	0
	94	29		1			94	75	0				94	78	0
	95	78		0			95	28	1				95	78	0
	96	77		0			96	71	0				96	80	0
	97	76		0			97	70	0				97	80	0
	98	76		0			98	64		1			98	80	0
	99	75		0			99	65		0			99	81	0
	100	27		1			100	24		1			100	81	0
	101	75		0			101	43		1			101	82	0
	102	30		1			102	66		0			102	82	0
	103	37		1			103	67		0			103	84	0
	104	75		0			104	82		0			104	84	0
	105	72		0			105	21		1			105	84	0
	106	28		1			106	67		0			106	85	0
	107	42		1			107	42		1			107	85	0
	108	71		0			108	48		1			108	86	0
	109	71		0			109	28		1			109	86	0
	110	70		0			110	29		1			110	87	0
	111	39		1			111	37		1			111	19		1
	112	69		0			112	39		1			112	42		0
	113	29		1			113	43		1			113	66		0
	114	68		0			114	37		1			114	67		0
	115	68		0			115	76		0			115	69		1
	116	68		0			116	74		0			116	79		0
	117	43		1			117	25		1			117	80		0
	118	66		0			118	20		1			118	81		1
	119	37		1			119	8		1			119	70		0
(g)	HPV infection						(h)	lymph node status					(i)	Recurrence
	case number	Time(months)	High-risk type HPV	none high-risk type HPV	Uninfected			case number	Times (months)	No-metastasis	Metastasis			case number	Times (months)	No recurrence	Recurrence
	1	70			0			1	70	0				1	70	0
	2	64			1			2	77	0				2	77	0
	3	77			0			3	71	0				3	71	0
	4	71			0			4	76	0				4	76	0
	5	76			0			5	68	0				5	68	0
	6	68			0			6	80	0				6	80	0
	7	80			0			7	66	0				7	66	0
	8	65			0			8	84	0				8	84	0
	9	24			1			9	84	0				9	68	0
	10	66			0			10	56	1				10	86	0
	11	43			1			11	68	0				11	86	0
	12	84			0			12	86	0				12	84	0
	13	84			0			13	86	0				13	76	0
	14	56			1			14	84	0				14	74	0
	15	68			0			15	81	0				15	74	0
	16	66			0			16	76	0				16	72	0
	17	86	0					17	74	0				17	73	0
	18	86	0					18	74	0				18	67	0
	19	84	0					19	72	0				19	80	0
	20	81	0					20	73	0				20	77	0
	21	76	0					21	73	0				21	67	0
	22	74	0					22	67	0				22	66	0
	23	74	0					23	80	0				23	83	0
	24	72	0					24	52	1				24	78	0
	25	73	0					25	77	0				25	84	0
	26	73	0					26	46	1				26	81	0
	27	67	0					27	67	0				27	76	0
	28	67	0					28	66	0				28	76	0
	29	82	0					29	71	0				29	72	0
	30	80	0					30	68	0				30	69	0
	31	52	1					31	83	0				31	68	0
	32	77	0					32	19	1				32	68	0
	33	46	1					33	27	1				33	83	0
	34	21	1					34	78	0				34	80	0
	35	67	0					35	36	1				35	79	0
	36	66	0					36	35	1				36	73	0
	37	71	0					37	39	1				37	70	0
	38	68	0					38	16	1				38	67	0
	39	67	0					39	45	1				39	73	0
	40	83	0					40	53	1				40	68	0
	41	42	1					41	36	1				41	67	0
	42	48	1					42	84	0				42	66	0
	43	19	1					43	81	0				43	85	0
	44	28	1					44	42	1				44	84	0
	45	27	1					45	78	0				45	80	0
	46	78	0					46	76	0				46	79	0
	47	36	1					47	76	0				47	72	0
	48	35	1					48	27	1				48	69	0
	49	39	1					49	30	1				49	68	0
	50	16	1					50	72	0				50	68	0
	51	45	1					51	42	1				51	84	0
	52	53	1					52	71	0				52	72	0
	53	36	1					53	69	0				53	69	0
	54	84	0					54	29	1				54	82	0
	55	81	0					55	68	0				55	80	0
	56	42	1					56	68	0				56	80	0
	57	29	1					57	80	0				57	77	0
	58	78	0					58	83	0				58	75	0
	59	76	0					59	80	0				59	71	0
	60	76	0					60	79	0				60	70	0
	61	27	1					61	73	0				61	84	0
	62	30	1					62	70	0				62	81	0
	63	37	1					63	67	0				63	71	0
	64	72	0					64	66	0				64	68	0
	65	42	1					65	77	0				65	78	0
	66	71	0					66	73	0				66	80	0
	67	39	1					67	68	0				67	77	0
	68	69	0					68	67	0				68	86	0
	69	29	1					69	66	0				69	82	0
	70	68	0					70	86	0				70	81	0
	71	68	0					71	85	0				71	82	0
	72	43	1					72	85	0				72	75	0
	73	37	1					73	84	0				73	84	0
	74	80		0				74	84	0				74	65	0
	75	83		0				75	82	0				75	66	0
	76	80		0				76	81	0				76	67	0
	77	79		0				77	80	0				77	82	0
	78	73		0				78	79	0				78	67	0
	79	70		0				79	72	0				79	76	0
	80	67		0				80	69	0				80	74	0
	81	66		0				81	68	0				81	56		1
	82	77		0				82	68	0				82	36		1
	83	76		0				83	84	0				83	53		1
	84	73		0				84	72	0				84	42		1
	85	68		0				85	69	0				85	71		0
	86	67		0				86	82	0				86	85		0
	87	66		0				87	79	0				87	75		0
	88	86		0				88	82	0				88	73		0
	89	85		0				89	80	0				89	52		1
	90	85		0				90	80	0				90	46		1
	91	84		0				91	77	0				91	19		1
	92	84		0				92	75	0				92	27		1
	93	82		0				93	75	0				93	35		1
	94	81		0				94	75	0				94	39		1
	95	80		0				95	28	1				95	16		1
	96	79		0				96	71	0				96	45		1
	97	74		0				97	70	0				97	36		1
	98	72		0				98	64		1			98	27		1
	99	25		1				99	65		0			99	30		1
	100	69		0				100	24		1			100	42		1
	101	68		0				101	43		1			101	29		1
	102	68		0				102	66		0			102	66		0
	103	20		1				103	67		0			103	79		0
	104	84		0				104	82		0			104	28		1
	105	72		0				105	21		1			105	64		1
	106	8		1				106	67		0			106	24		1
	107	69		0				107	42		1			107	43		1
	108	82		0				108	48		1			108	21		1
	109	79		0				109	28		1			109	42		1
	110	82		0				110	29		1			110	48		1
	111	80		0				111	37		1			111	28		1
	112	80		0				112	39		1			112	29		1
	113	77		0				113	43		1			113	37		1
	114	75		0				114	37		1			114	39		1
	115	75		0				115	76		0			115	43		1
	116	75		0				116	74		0			116	37		1
	117	28		1				117	25		1			117	20		1
	118	71		0				118	20		1			118	8		1
	119	70		0				119	8		1			119	25		1

## Sheet: Figure 3
Figure 3. NLRC5 overexpression led to CC cell proliferation, migration, and invasion.
(a)	Hela Western Blot					(d)	Siha Western Blot
	Vector	NLRC5	siRNA-NC	siRNA-NLRC5			Vector	NLRC5	siRNA-NC	siRNA-NLRC5
	0.930039	1.37146	1.01627	0.524836			0.998983	2.77878	1.0069	0.582823
	1.05283	1.57691	1.0087	0.525708			1.00365	2.74228	0.996565	0.667553
	1.01713	1.58808	0.975025	0.760592			0.997372	2.66972	0.996531	0.582044
(b)	Hela CCK-8 assay			(c)	Hela CCK-8 assay			(e)	Siha CCK-8 assay			(f)	Siha CCK-8 assay
	Vector	NLRC5			siRNA-NC	siRNA-NLRC5			Vector	NLRC5			siRNA-NC	siRNA-NLRC5
	0.5138	0.6415			0.597	0.4732			0.686	0.865			0.598	0.583
	0.5453	0.706			0.5927	0.4197			0.661	0.87			0.703	0.601
	0.5689	0.7031			0.6284	0.3992			0.632	0.876			0.676	0.536
	0.5843	0.7198			0.6048	0.4015			0.553	0.88			0.64	0.541
	0.5289	0.6862			0.6013	0.4145			0.545	0.83			0.613	0.516
	0.5894	0.7025			0.6172	0.4089			0.47	0.811			0.632	0.5
(g)	Hela Transwell assay
	Vector			NLRC5			siRNA-NC			siRNA-NLRC5
migration	559	578	584	816	895	853	649	729	648	482	443	438
invasion	745	711	799	949	911	971	622	696	741	535	498	522
(h)	Siha Transwell assay
	Vector			NLRC5			siRNA-NC			siRNA-NLRC5
migration	517	591	561	820	813	873	775	751	801	244	260	265
invasion	856	805	803	1664	1269	1449	855	787	804	323	341	341

## Sheet: Figure 4
Figure 4. NLRC5 potentially regulates proliferation, migration, and invasion of CC cells by modulating LC3 expression and activating the PI3K/AKT signaling pathway.
(a)	Hela														(b)	Siha
	Vector			NLRC5			siRNA-NC			siRNA-NLRC5						Vector			NLRC5			siRNA-NC			siRNA-NLRC5
p-AKT(Ser473)	1	1.07167	0.928328	1.28788	2.14074	2.0293	1	1.04051	0.959494	0.542081	0.78212	0.684209			p-AKT(Ser473)	1.08166	0.951625	0.966712	1.6762	1.72245	1.72037	1	0.998127	1.00187	0.510082	0.483734	0.48301
AKT	0.994856	0.998896	1.00625	0.989667	1.00014	1.02526	1.04543	0.949231	1.00534	1.12463	1.10503	0.8989			AKT	0.88423	0.909871	1.2059	0.934153	0.895921	0.954701	0.874504	0.781459	1.14404	0.745028	0.726604	1.00045
p-PI3K(Tyr607)	1.09828	0.945501	0.956222	1.69752	1.6616	1.6332	1.07953	0.929548	0.990919	0.245088	0.342698	0.469298			p-PI3K(Tyr607)	1.05577	1.05025	0.893987	1.40455	1.42411	1.43699	0.999189	1.08494	0.91587	0.553909	0.681773	0.641536
PI3K	0.788024	0.928357	1.28362	0.704456	1.13566	1.2024	0.99224	1.00697	1.00079	0.827243	0.924731	0.940785			PI3K	1.02984	1.02532	0.944843	0.848439	0.846454	0.992051	0.992547	0.993375	1.01408	0.8888	0.884543	0.84946
LC3	1.03582	0.983264	0.980917	0.622748	0.541855	0.536024	0.900221	1.03206	1.06772	1.36125	1.45633	1.5291			LC3	1	0.99751	1.00249	0.531159	0.348705	0.364482	0.917813	1.03766	1.04453	1.29642	1.34457	1.3795
(e)	Hela
	Vector			NLRC5			NLRC5+LY294002				(g)	Siha
p-AKT(Ser473)	1.0823	0.843477	1.07423	1.53611	1.33902	1.57761	0.558506	0.642701	0.539466			Vector			NLRC5			NLRC5+LY294002
AKT	0.97988	1.04625	0.973866	1.12684	1.17325	1.22054	1.15923	0.948216	1.14725		p-AKT(Ser473)	0.948313	0.943276	0.975816	1.45545	1.54441	1.43415	0.516981	0.50503	0.495077
p-PI3K(Tyr607)	0.815691	1.21472	0.969589	2.0666	2.29481	2.24301	0.400697	0.37397	0.542889		AKT	0.915591	0.916735	0.90572	1.01267	1.00061	1.15719	1.12759	1.05362	1.04983
PI3K	0.981781	1.00165	1.01656	0.965167	1.01937	1.02653	1.14565	1.15296	1.14129		p-PI3K(Tyr607)	0.917806	0.917969	1.04644	1.48168	1.53894	1.52228	0.190506	0.20028	0.218146
LC3	1.01726	0.986099	0.996643	0.125185	0.133746	0.082978	1.89435	1.82119	1.72827		PI3K	0.846566	1.06892	1.08451	1.0037	1.02306	1.03458	0.956577	1.07393	1.04038
											LC3	0.990206	0.953274	1.05652	0.151476	0.145458	0.139025	1.39623	1.34299	1.49969
(d)	Hela CCK-8 assay				(h)	Siha CCK-8 assay
	Vector	NLRC5	NLRC5+LY294002			Vector	NLRC5	NLRC5+LY294002
	0.8244	1.0037	0.4347			0.422	0.572	0.35
	0.8113	1.1734	0.4565			0.438	0.562	0.333
	0.818	1.0257	0.4361			0.438	0.563	0.358
	0.8413	0.9593	0.4404			0.442	0.549	0.341
	0.8493	0.974	0.4526			0.441	0.538	0.35
	0.8291	1.0944	0.4441			0.448	0.561	0.353
(i)	Hela Transwell assay
	Vector			NLRC5			NLRC5+LY294002
migration	235	214	209	319	312	388	78	90	115
invasion	359	378	284	516	495	565	114	169	128
(j)	Siha Transwell assay
	Vector			NLRC5			NLRC5+LY294002
migration	613	683	722	820	813	873	78	87	90
invasion	517	512	561	1731	1590	1791	315	267	323
